# Supplementary material for: Widespread Distribution and Adaptive Degradation of Microcystin Degrader (mlr-Genotype) in Lake Taihu, China
Source: Toxins (Basel). 2021 Dec 3;13(12):864. doi: 10.3390/toxins13120864 (PMC8705652; doi:10.3390/toxins13120864)
Supplement: Supplementary file 1 [file toxins-13-00864-s001.zip]

Archive with 1 entries (1 files):
- toxins-1470142-supplementary.pdf
